# Supplementary material for: Generation and Characterization of a Genetically Modified Zea mays Line with a Knockdown of Hypoxia-Dependent microRNA775A
Source: Int J Mol Sci. 2026 Mar 24;27(7):2943. doi: 10.3390/ijms27072943 (PMC13073709; doi:10.3390/ijms27072943)
Supplement: Supplementary file 1 [file ijms-27-02943-s001.zip]

Archive with 1 entries (1 files):
- ijms-4157780-supplementary.pdf
